# Supplementary material for: Exogenous proline mitigates toxic effects of cadmium via the decrease of cadmium accumulation and reestablishment of redox homeostasis in Brassica juncea
Source: BMC Plant Biol. 2022 Apr 8;22:182. doi: 10.1186/s12870-022-03538-4 (PMC8991812; doi:10.1186/s12870-022-03538-4)
Supplement: Supplementary file 1 — Additional file 1: Fig. S1. The plant height (A), root length (B), shoot dry weight (C), and root dry weight (D) of Brassica juncea under normal growth (Control), 80 µM Cd treatment (Cd), 60 mg/L proline treatment (Pro), and 80 µM Cd + 60 mg/L proline treatment (Cd + Pro). All the analyses were performed with three replicates. Error bars represent the standard deviations (SD). The different letters in the group indicate significantly different values between treatments (P < 0.05). [file 12870_2022_3538_MOESM1_ESM.zip]

Archive with 4 entries (4 files):
- Fig. S1. A.tif
- Fig. S1. B.tif
- Fig. S1. C.tif
- Fig. S1. D.tif
