# Supplementary material for: Exogenous proline mitigates toxic effects of cadmium via the decrease of cadmium accumulation and reestablishment of redox homeostasis in Brassica juncea
Source: BMC Plant Biol. 2022 Apr 8;22:182. doi: 10.1186/s12870-022-03538-4 (PMC8991812; doi:10.1186/s12870-022-03538-4)
Supplement: Supplementary file 3 — Additional file 3: Fig. S3. Effects of exogenous proline on GR activity in leaves (A) and roots (B) of Brassica juncea seedlings under Cd stress. All the analyses were performed with three replicates. Error bars represent the standard deviations (SD). The different letters in the group indicate significantly different values between treatments (P < 0.05). GR, glutathione reductase. [file 12870_2022_3538_MOESM3_ESM.zip]

Archive with 2 entries (2 files):
- Fig. S3. A.tif
- Fig. S3. B.tif
